# Supplementary material for: Embeddings from language models are good learners for single-cell data analysis
Source: Patterns (N Y). 2026 Jan 30;7(2):101431. doi: 10.1016/j.patter.2025.101431 (PMC12921509; doi:10.1016/j.patter.2025.101431)
Supplement: Data S4. Raw score [file mmc5.xlsx]

## Sheet: 2a
gene
	BLEU	Human-Eval	corr	pvalue
GPT 3.5	0.123003	1	0.987336	5.02945e-06
GPT 4	0.117722	1
Bard	0.115572	0.95
LLaMa-2-70B	0.127752	0.9
Claude 2	0.109307	0.9
Mistral	0.0612456	0.2
BioGPT	0.0414002	0
GPT 2	0.0391441	0
protein
	BLEU	Human-Eval	corr	pvalue
GPT 3.5	0.0869267	1	0.956094	0.000204695
GPT 4	0.0734417	1
Bard	0.070858	1
LLaMa-2-70B	0.0843402	1
Claude 2	0.0876155	1
Mistral	0.0432588	0.21
BioGPT	0.0122814	0
GPT 2	0.0313281	0
celltype
	BLEU	Human-Eval	corr	pvalue
GPT 3.5	0.167545	1	0.981346	1.6002e-05
GPT 4	0.157883	1
Bard	0.145718	1
LLaMa-2-70B	0.144109	1
Claude 2	0.163499	1
Mistral	0.144107	1
BioGPT	0.0288073	0
GPT 2	0.0491249	0

## Sheet: 2b
gene
	Running time
GPT 3.5	2
GPT 4	5
Bard	3
LLaMa-2-70B	13
Claude 2	18
Mistral	1
BioGPT	60
GPT 2	2
protein
	Running time
GPT 3.5	5
GPT 4	20
Bard	12
LLaMa-2-70B	20
Claude 2	19
Mistral	1
BioGPT	60
GPT 2	30

## Sheet: 2c
demo_train	NMI	ARI	ASW	Average
GenePT	0.477232	0.145319	0.387312	0.336621
GPT3.5 aa	0.467443	0.148728	0.400021	0.33873
PCA	0.690667	0.638458	0.504634	0.611253
GPT3.5 wa	0.851537	0.86445	0.560791	0.758926
scVI	0.787566	0.637045	0.598309	0.674307
sc3	0.79836	0.769594	0.608186	0.72538
demo_test	NMI	ARI	ASW	Average
GenePT	0.378624	0.0942205	0.477407	0.316751
GPT3.5 aa	0.413239	0.10086	0.480074	0.331391
PCA	0.501962	0.244979	0.524934	0.423958
GPT3.5 wa	0.908511	0.951994	0.576841	0.812449
scVI	0.812617	0.614352	0.588682	0.671884
sc3	0.771911	0.759673	0.65258	0.728055
aorta	NMI	ARI	ASW	Average
GenePT	0.351265	0.182257	0.376789	0.303437
GPT3.5 aa	0.368841	0.194567	0.379493	0.3143
PCA	0.672579	0.480801	0.575876	0.576419
GPT3.5 wa	0.694028	0.672558	0.51838	0.628322
scVI	0.696977	0.513759	0.561762	0.590832
sc3	0.667328	0.631175	0.575563	0.624688
pbmc	NMI	ARI	ASW	Average
GenePT	0.173382	0.0458182	0.448662	0.222621
GPT3.5 aa	0.257148	0.0597063	0.421426	0.246094
PCA	0.878185	0.89897	0.569765	0.782307
GPT3.5 wa	0.693303	0.725485	0.49826	0.639016
scVI	0.781749	0.779527	0.517317	0.692864
sc3	0.755055	0.525923	0.589023	0.623334

## Sheet: 3c
cite-seq
	raw	GPT 3.5 aa	GPT 3.5 aa+Cell_Type	GPT 3.5 wa	GPT 3.5 wa+Cell_Type
S_bio	0.491116	0.451374	0.536399	0.610991	0.710612
S_batch	0.251712	0.337546	0.356493	0.25567	0.25567

## Sheet: 3d
cite-seq+cytof
	raw	GPT 3.5 aa	GPT 3.5 aa+Cell_Type	GPT 3.5 wa	GPT 3.5 wa+Cell_Type
S_bio	0.790457	0.755981	0.706441	0.799275	0.82568
S_batch	0.315252	0.303735	0.275905	0.411338	0.486384

## Sheet: 4a
DCM	GenePT	scELMo		HCM	GenePT	scELMo
ANKRD1	0.00337303	0.00289828		RORA	0.000842035	0.000813723
AC004879.1	-2.12789e-05	-4.66704e-05		ADGRL3	0.000360608	0.000398695
EXT1	0.00181109	0.00179791		GSN	8.49366e-05	0.000121891
AC021134.1	-4.70877e-06	-1.86563e-05		MYL2	-0.000219882	-0.000262856
XIRP2	-7.68304e-05	-0.000137389		RBMS3	-0.000693619	-0.000556409
LINC02755	0.000504017	0.000600576		PRR16	-0.000366092	-0.00022161
NPPB	0.000189245	0.000167549		STAT4	0.000474334	0.00044626
NRAP	-0.000576198	-0.000786543		BCL2	-4.48227e-05	5.80549e-05
TTTY10	0.000921249	0.000808477		TTTY10	0.000284612	0.000214696
USP9Y	0.000471115	0.000398099		AC004879.1	-0.000247836	-0.000319183

## Sheet: 4b
Ascending only	GenePT	scELMo		Ascending to descending	GenePT	scELMo		Ascending w/ root	GenePT	scELMo
CXCR4	0.00209838	0.00149244		MT-ATP6	-0.00078994	-0.0016517		MT-ATP6	0.000362158	0.000316501
SRGN	0.000569999	0.000362039		MT-CO1	-8.09431e-05	-0.000858486		MT-CO1	-0.000236452	-0.00020045
XCL1	0.000619888	0.000642002		IGKC	0.000869334	0.00122088		MTRNR2L12	0.000220835	0.000251532
HLA-DRB5	0.00126636	0.00247973		IGLC2	0.000655353	0.000703156		MTRNR2L8	0.000122368	0.000125706
TRAT1	0.000292659	0.000286758		IGHG3	-8.73208e-05	6.59227e-05		CFD	8.7142e-05	1.20401e-05
LTB	0.000410855	0.000504315		IGHG1	-7.14064e-05	5.6982e-05		C3	5.01871e-05	6.62804e-05
IFNG	0.000321865	0.000356793		CD27	0.000121772	0.000196576		PLAUR	3.016e-05	9.65595e-06
PTPN7	0.000374436	0.00041467		IGHA1	-5.31077e-05	4.52399e-05		C5AR1	-4.37498e-05	-2.60472e-05
CD5	6.32405e-05	5.28097e-05		MZB1	-8.88705e-05	-0.00017941		ICAM1	5.09024e-05	3.3617e-05
CXCR3	0.000126302	4.94719e-06		DERL3	-3.58224e-05	-2.00272e-05		DCN	0.000112951	0.000131369

## Sheet: 4c
	genept					GPT 3.5
	accuracy	precision	recall	f1		accuracy	precision	recall	f1
2	0.81	0.76	0.64	0.64	2	0.79	0.79	0.61	0.63
1	0.51	0.55	0.48	0.34	1	0.72	0.52	0.57	0.54
0	0.74	0.64	0.52	0.5	0	0.76	0.68	0.61	0.6
	random init					Enformer
2	0.69	0.51	0.57	0.53		accuracy	precision	recall	f1
1	0.42	0.38	0.41	0.32	2	0.84	0.79	0.78	0.78
0	0.57	0.46	0.51	0.4	1	0.85	0.83	0.79	0.8
					0	0.86	0.83	0.82	0.82
												n_top_deg	r2_mean_deg	r2_var_deg	r2_mean_lfc_deg	r2_var_lfc_deg
											1	20	0.997102	-0.505098	0.28623	-5.88897
											5	20	0.868899	0.54848	0.225886	-2.96104
											9	20	0.995064	-0.252232	-0.418468	-3.30449
											13	20	0.990023	0.940327	0.922386	0.45747
											17	20	0.975771	0.778723	0.816904	-1.17943
											21	20	0.97899	0.873848	0.888201	0.128606
											25	20	0.993837	0.158638	0.840176	-5.29842
											29	20	0.98795	-0.705557	-0.0901271	-0.131689
											33	20	0.948696	0.812184	0.753351	-0.674503
											37	20	0.967781	0.835584	0.761274	0.144887
											41	20	0.987449	0.708105	0.869751	-3.10901
											45	20	0.877113	0.935789	0.109139	0.770266
											49	20	0.938126	0.32162	0.466035	-4.47215
											53	20	0.969256	0.509181	0.706933	-4.93806
											57	20	0.976326	0.505367	0.764478	-16.9512
											61	20	0.98818	0.579948	0.901026	-10.245
											65	20	0.9862	0.569154	0.889585	0.508415
											69	20	0.76256	0.872247	-0.02672	0.224665
											73	20	0.964124	0.495241	0.689604	-1.47457
											77	20	0.991499	0.319341	0.791811	-10.9132
											81	20	0.895781	-0.0122093	0.745908	0.413909
											85	20	0.970354	0.602561	0.842953	-1.72483
											89	20	0.818067	0.770363	0.100233	0.454199
											93	20	0.98212	0.707202	0.874522	-1.25152
											97	20	0.995952	-0.157411	0.40916	-2.92878
											101	20	0.999033	-0.695214	0.819522	-4.42689
											105	20	0.998303	0.897134	0.870533	0.00989062
											109	20	0.851229	0.830759	0.496535	0.731844
											113	20	0.967761	0.931647	0.816732	0.699059
											117	20	0.977718	-0.71152	0.434475	-1.2942
											121	20	0.995265	0.797652	0.959051	-14.4051
											125	20	0.939956	0.849893	0.582488	0.263878
											129	20	0.9971	0.630672	0.905901	-8.59012
											133	20	0.982887	0.067059	0.869866	-5.06865
											137	20	0.963194	0.10886	0.635081	-5.42486
											141	20	0.997776	0.9586	-0.364547	-1.4607
											145	20	0.975475	-0.336629	0.777792	-18.7929
											149	20	0.97457	0.370261	0.85293	-1.83185
											153	20	0.958704	0.660661	0.655765	-0.896912
											157	20	0.939677	0.0281428	0.560411	-4.48198
											161	20	0.977078	0.758631	0.673619	-0.518082
											165	20	0.992174	0.844046	0.929285	-0.887637
											169	20	0.971478	0.748253	0.73204	-1.12503
											173	20	0.962789	0.417578	0.626986	-2.98655
											177	20	0.993594	0.796077	0.921534	-7.63718
											181	20	0.913436	-0.140975	0.64639	-1.24923
											185	20	0.997648	0.897923	0.878855	0.0175756
											189	20	0.935427	0.600963	0.339296	-1.58467
											193	20	0.954148	0.81778	0.70454	-0.401567
											197	20	0.995515	0.837056	-0.847746	-0.810397
											201	20	0.998299	0.414761	0.894285	-6.09039
											205	20	0.919453	-0.606824	0.648318	-5.1457
											209	20	0.941361	0.817463	0.625653	-0.845003
											213	20	0.977075	0.885152	0.830089	0.257013
											217	20	0.951026	-0.421973	0.502992	-3.20199
											221	20	0.963898	-0.477725	0.672281	-7.22667
											225	20	0.880563	0.844665	0.103085	-0.759318
											229	20	0.956242	0.00928411	0.785555	-2.87345
											233	20	0.860988	-2.90624	-10.2371	-0.100403
											237	20	0.998205	0.961003	-0.340704	-2.30549
											241	20	0.990926	0.793483	0.901911	-0.809115
											245	20	0.994967	0.809648	0.944959	-12.8512
											249	20	0.973022	0.172322	0.688308	-2.08209
											253	20	0.998675	0.900769	0.887479	0.679335
											257	20	0.927602	-0.242668	0.734843	0.294834
											261	20	0.949097	0.804886	0.626299	0.493903
											265	20	0.999204	0.52513	0.929364	-7.24033
											269	20	0.992472	0.507924	0.924737	-10.4389
											273	20	0.991484	0.448577	0.164992	-0.65772
											277	20	0.965079	-0.356128	0.491186	-5.9223
											281	20	0.967386	0.928383	0.836506	0.527634
											285	20	0.998281	-1.92426	0.8113	-4.23883
											289	20	0.992724	0.846306	0.66486	0.0811433
											293	20	0.995758	0.883525	0.804938	0.28826
											297	20	0.902902	0.108486	0.623401	-0.604714
											301	20	0.997828	0.740498	0.849018	-5.59563
											305	20	0.668717	-1.83374	-1.2996	-0.648379
											309	20	0.982866	-1.1605	0.802677	-5.77139
											313	20	0.961525	0.591701	0.684647	-1.34833
											317	20	0.91484	0.823747	0.730871	0.582738
											321	20	0.996304	0.734615	0.809296	-0.828445
											325	20	0.958649	0.68575	0.470883	-2.61634
											329	20	0.908351	0.566311	0.593272	-1.85854
											333	20	0.972056	0.674837	0.650698	-11.1347
											337	20	0.724835	-0.498944	-0.136953	-5.7096
											341	20	0.952159	0.538264	0.671785	-3.66251
											345	20	0.963125	0.849282	0.672126	0.0403578
											349	20	0.97519	0.599849	0.83518	-12.7276
											353	20	0.571136	-2.23145	-4.66241	-14.1751
											357	20	0.983285	0.713928	0.887538	-2.53047
											361	20	0.9369	0.389636	0.720398	-0.991822
											365	20	0.998054	0.812726	0.0466748	-2.68132
											369	20	0.954111	0.901098	0.810035	0.681943
											373	20	0.989716	0.737791	0.871655	-3.41009
											377	20	0.996621	0.697579	0.824246	-2.83495
											381	20	0.923285	-0.294422	0.417197	-7.8873
											385	20	0.873644	-0.178319	0.15551	-1.42876
											389	20	0.997456	0.473514	0.768967	-13.4062
											393	20	0.932805	-0.394446	0.294611	-2.99888
											397	20	0.993183	0.68556	0.943973	-12.4102
											401	20	0.997178	0.943115	0.847242	0.824366
											405	20	0.960033	0.857727	0.784019	-0.582551
											409	20	0.993611	-1.04413	0.32231	-3.68855
											413	20	0.998346	0.482257	0.941407	-7.04233
											417	20	0.98041	-1.25923	0.174709	-0.179766
											421	20	0.997883	-0.396476	0.715513	-2.15743
											425	20	0.975664	0.706172	0.799515	-1.43354
											429	20	0.997179	0.805745	0.253683	-0.630166
											433	20	0.99745	0.724605	0.816118	-0.922428
											437	20	0.994104	0.058964	0.262234	-7.4934
											441	20	0.992971	0.720079	0.946224	-3.37066
											445	20	0.997254	0.854167	0.695006	0.616368
											449	20	0.997131	0.903958	0.887476	0.173263
											453	20	0.955002	0.823163	0.768204	-0.165147
											457	20	0.986243	0.633105	0.86965	-3.97187
											461	20	0.994744	0.000687385	0.737598	-7.4894
											465	20	0.953493	0.40438	0.572957	-9.53566
											469	20	0.969302	0.684935	-0.143351	-2.76783
											473	20	0.996682	0.337128	0.771261	-4.63476
											477	20	0.99584	0.732268	0.957784	-13.7082
											481	20	0.979581	0.493686	0.852809	-1.9988
											485	20	0.501321	0.790033	-0.64176	0.539227
											489	20	0.994356	0.462073	0.800864	-9.7944
											493	20	0.979062	-0.0268242	0.87756	-2.89221
											497	20	0.991239	0.720591	0.918192	-3.55918
											501	20	0.980868	0.841338	0.878977	0.726097
											505	20	0.972076	0.596717	0.75346	-17.1086
											509	20	0.976184	0.643274	0.875251	-4.05189
											513	20	0.86095	-0.0315069	0.650998	0.36818
											517	20	0.973521	-0.863566	0.694599	-7.4273
											521	20	0.970166	0.616192	0.693334	-3.96672
											525	20	0.986042	0.839679	0.49547	-3.82703
											529	20	0.921537	0.448682	0.413713	-1.38518
											533	20	0.983258	0.380622	0.823727	0.648941
											537	20	0.999181	-1.43592	0.453872	-1.77444
											541	20	0.983982	0.866241	0.919114	-0.343242
											545	20	0.998217	0.951639	-0.898676	-1.12663
											549	20	0.998316	-4.95458	0.732263	-2.23209
											553	20	0.982838	0.311313	0.663359	0.0636289
											557	20	0.976441	0.698232	0.819589	-0.713441
											561	20	0.996406	0.687469	0.913954	-10.463
											565	20	0.922938	0.726105	0.265209	-0.217499
											569	20	0.939131	-7.75258	-4.74123	-0.658973
											573	20	0.801495	-1.05082	-0.0109248	-1.00961
													0.955779	0.253182	0.449393	-3.35405	stack gpt mole
													0.092258	1.7843	1.03787	4.38905
												n_top_deg	r2_mean_deg	r2_var_deg	r2_mean_lfc_deg	r2_var_lfc_deg
											1	20	0.993536	0.16589	0.327074	0.470914
											5	20	0.992164	0.578206	0.805796	0.186041
											9	20	0.949471	0.734195	0.525673	-0.229885
											13	20	0.989585	0.871034	0.757091	0.766161
											17	20	0.983293	0.708689	0.695278	0.58534
											21	20	0.994603	0.636463	0.756967	0.298313
											25	20	0.991239	0.64025	0.597763	0.256306
											29	20	0.98641	-1.24945	0.0301522	0.031367
											33	20	0.99351	0.823976	0.65989	0.166221
											37	20	0.988192	0.830796	0.745678	0.614475
											41	20	0.979579	0.631443	0.605787	0.0408402
											45	20	0.986998	0.943745	0.671721	0.836061
											49	20	0.989836	0.504371	0.532177	-0.0873856
											53	20	0.989548	0.731714	0.416604	0.588053
											57	20	0.994959	0.559863	0.58238	0.0903367
											61	20	0.993195	0.750893	0.710047	0.333771
											65	20	0.984579	0.281612	0.855235	0.455563
											69	20	0.868854	0.843472	0.236226	0.45305
											73	20	0.984401	0.614928	0.756779	0.39538
											77	20	0.99225	0.547669	0.679371	-0.0545082
											81	20	0.972935	0.0760379	0.908857	0.71922
											85	20	0.992785	0.84495	0.454235	-0.000889453
											89	20	0.979127	0.869262	0.680264	0.758044
											93	20	0.990666	0.583817	0.918378	0.500016
											97	20	0.993636	0.35987	0.404355	0.696733
											101	20	0.994645	0.601477	0.46183	0.300288
											105	20	0.991361	0.870413	0.385652	0.297526
											109	20	0.893965	0.877635	0.740528	0.84106
											113	20	0.988532	0.36608	0.648156	0.409062
											117	20	0.992569	-1.20286	0.609979	-0.213183
											121	20	0.994816	0.559716	0.756185	0.421211
											125	20	0.972073	0.683139	0.816022	0.376362
											129	20	0.994591	0.683516	0.487638	-1.18854
											133	20	0.995084	0.230993	0.728853	0.618537
											137	20	0.99504	0.690614	0.593563	-0.352467
											141	20	0.997812	0.864127	0.521187	-5.09603
											145	20	0.994721	0.724945	0.653897	0.783751
											149	20	0.993963	0.288012	0.744026	-0.323031
											153	20	0.991053	0.585187	0.472691	-0.492248
											157	20	0.993274	0.210135	0.462047	-0.828787
											161	20	0.979022	0.911526	0.555066	0.709377
											165	20	0.996362	0.684273	0.796877	0.69811
											169	20	0.992813	0.458933	0.576361	-1.00109
											173	20	0.994257	0.443039	0.701874	0.300044
											177	20	0.991178	0.710066	0.767045	0.35397
											181	20	0.974514	-0.399552	0.633621	-0.201247
											185	20	0.99272	0.766187	0.7084	0.052669
											189	20	0.939275	0.474876	0.310016	0.0816321
											193	20	0.95932	0.88987	0.687441	0.120365
											197	20	0.99703	0.802721	0.347377	0.184458
											201	20	0.993126	0.689499	0.470502	0.350543
											205	20	0.989839	0.204967	0.760437	0.732353
											209	20	0.992175	0.637487	0.513536	0.623317
											213	20	0.992797	0.85931	0.732359	0.559232
											217	20	0.995742	-0.1928	0.684865	0.793114
											221	20	0.994088	-0.584271	0.317526	-1.71614
											225	20	0.975839	0.851675	0.410501	0.484752
											229	20	0.991337	0.644787	0.644234	-1.03006
											233	20	0.968556	-1.80685	-0.973676	0.806305
											237	20	0.996602	0.944018	0.104943	-8.57611
											241	20	0.991639	0.469112	0.269717	-0.171763
											245	20	0.99191	0.567352	0.621194	-1.10263
											249	20	0.99047	-0.32866	0.417752	-1.47471
											253	20	0.994282	0.855357	0.71054	0.780199
											257	20	0.942849	-0.178429	0.849422	0.713462
											261	20	0.994447	0.929158	0.874829	0.730312
											265	20	0.994306	0.597279	0.56255	0.517733
											269	20	0.993207	0.652184	0.570295	0.150725
											273	20	0.994925	0.78854	0.32753	0.594078
											277	20	0.998343	0.0477244	0.663499	0.154647
											281	20	0.986388	0.90953	0.758824	0.672236
											285	20	0.988396	-3.14626	-0.226035	0.192908
											289	20	0.996935	0.0557745	0.632681	-0.216789
											293	20	0.995927	0.654882	0.585108	0.297418
											297	20	0.875777	-0.0777013	0.485276	-0.218126
											301	20	0.995217	0.675774	0.70978	-3.22051
											305	20	0.982179	-1.08317	-0.145271	0.0811517
											309	20	0.996987	0.366117	0.73775	0.613354
											313	20	0.994228	0.324183	0.560883	-0.609257
											317	20	0.899111	0.85771	0.715706	0.686425
											321	20	0.991365	0.739571	0.28883	0.00503816
											325	20	0.995114	0.690429	0.208185	-0.381705
											329	20	0.998027	0.462321	0.686399	-1.226
											333	20	0.995469	0.666356	0.622922	-0.810859
											337	20	0.995628	-0.719092	0.709137	-0.351144
											341	20	0.992017	0.573948	0.474544	0.840472
											345	20	0.989554	0.227336	0.493913	0.126299
											349	20	0.990263	0.506107	0.193192	-6.98753
											353	20	0.992842	-1.55073	0.554261	-2.61887
											357	20	0.987597	0.799583	0.357718	-0.29913
											361	20	0.977695	0.795156	0.42885	0.68722
											365	20	0.993932	0.813078	0.46288	-5.00751
											369	20	0.993522	0.860301	0.627139	0.589516
											373	20	0.995863	0.696078	0.65168	-0.0614894
											377	20	0.995798	0.728508	0.62655	0.414228
											381	20	0.990831	0.181843	0.271642	-1.74906
											385	20	0.984977	-0.593141	0.301704	-0.429365
											389	20	0.995506	0.608532	0.603127	-0.291195
											393	20	0.967444	-0.0455597	0.523022	-0.650134
											397	20	0.991269	0.731186	0.812412	0.321266
											401	20	0.997534	0.909528	0.906533	0.835926
											405	20	0.994399	0.837778	0.742081	0.474566
											409	20	0.989901	-1.69065	0.374009	0.812408
											413	20	0.992943	0.541622	0.689804	0.465368
											417	20	0.971245	-0.942392	-0.452141	-0.0917231
											421	20	0.992209	-3.04127	0.381721	0.252014
											425	20	0.991932	0.609536	0.597877	0.316212
											429	20	0.998804	0.726478	0.711309	0.31699
											433	20	0.994095	0.536708	0.30803	-0.21135
											437	20	0.990877	0.60662	0.19433	0.048184
											441	20	0.991554	0.755009	0.77509	0.786103
											445	20	0.994613	0.874499	0.706849	0.768274
											449	20	0.993234	0.689119	0.51644	0.4308
											453	20	0.993485	0.778542	0.867016	0.487
											457	20	0.96788	0.666082	0.294433	0.213023
											461	20	0.994677	0.287549	0.715228	-0.492579
											465	20	0.990726	0.386017	0.51098	0.767927
											469	20	0.991729	0.486178	0.54038	-0.411716
											473	20	0.993299	0.629388	0.65815	-0.0126001
											477	20	0.994968	0.772133	0.775424	0.487285
											481	20	0.994854	0.570294	0.526771	-0.477905
											485	20	0.775996	0.902373	0.303373	0.810138
											489	20	0.987872	0.589019	0.478511	-0.879903
											493	20	0.996327	0.756974	0.801616	0.182481
											497	20	0.996991	0.540233	0.803298	0.126286
											501	20	0.993759	0.275879	0.850315	0.432475
											505	20	0.988346	0.584349	0.676534	0.385216
											509	20	0.988045	0.594043	0.718478	-1.38393
											513	20	0.963344	-0.106294	0.876259	0.599973
											517	20	0.992019	0.844669	0.203139	-0.592287
											521	20	0.99479	0.611351	0.804091	0.687102
											525	20	0.996406	0.939869	0.709411	0.568112
											529	20	0.997692	0.366371	0.555703	0.0133579
											533	20	0.977586	0.291399	0.764415	0.647598
											537	20	0.997056	0.294767	0.204943	0.506766
											541	20	0.987192	0.882185	0.67636	0.656062
											545	20	0.994942	0.951763	0.362891	-1.0358
											549	20	0.989265	-4.38303	-0.10093	0.0416037
											553	20	0.995216	0.659845	0.864649	0.772673
											557	20	0.985759	0.586054	0.649277	-0.421839
											561	20	0.994323	0.639284	0.778538	0.464361
											565	20	0.955019	0.716775	0.703505	0.351462
											569	20	0.984651	-3.57601	-0.346769	0.439355
											573	20	0.921482	-1.31266	0.17043	0.0391536	scGPT
													0.984213	0.337867	0.545652	-0.0749016
													0.0271206	0.856628	0.27568	1.28858

## Sheet: 5a
batch	GNE-069	GNE-104	Erlotinib
Default	0.595127	0.593061	0.588057
GenePT	0.68023	0.658823	0.66126
scGPT	0.661374	0.640599	0.645352
GPT 3.5 aa	0.681225	0.671227	0.663965
GPT 3.5 wa	0.649339	0.639313	0.626269

## Sheet: 5b
batch	IFNb	IFNb+ IFNg	IFNg		bio	IFNb	IFNb+ IFNg	IFNg
Default	0.856553	0.900873	0.89919		Default	0.68422	0.701874	0.719335
scGPT	0.688231	0.7204	0.706309		scGPT	0.872068	0.872784	0.901553
GenePT	0.851725	0.89753	0.857637		GenePT	0.670869	0.656487	0.675709
GenePT+Cell_Type	0.869659	0.881796	0.916377		GenePT+Cell_Type	0.867852	0.864272	0.864348
GPT3.5 aa+Cell_Type	0.871772	0.907674	0.901454		GPT3.5 aa+Cell_Type	0.869556	0.862793	0.868151
GPT3.5 wa+Cell_Type	0.841482	0.891148	0.881592		GPT3.5 wa+Cell_Type	0.883296	0.884582	0.885794

[truncated: 2 more sheets: 5c, 5d]
